# Supplementary material for: TTK inhibitor OSU13 promotes immunotherapy responses by activating tumor STING
Source: JCI Insight. 2024 Jun 20;9(15):e177523. doi: 10.1172/jci.insight.177523 (PMC11383830; doi:10.1172/jci.insight.177523)
Supplement: Supplemental table 1 [file jciinsight-9-177523-s190.xlsx]

## Sheet: Sheet1
					Parental vehicle		Parental OSU13		STING KO 1 vehicle		STING KO 1 OSU13		STING KO 2 vehicle		STING KO 2 OSU13
Accession Number	Gene Symbols	Gene Id	Protein Name / Synonyms	Name	P-V-1	P-V-2	P-C-1	P-C-2	2.1-V-1	2.1-V-2	3.1-V-1	3.1-V-2	2.1-C-1	2.1-C-2	3.1-C-1	3.1-C-2
O14625	CXCL11 ITAC SCYB11 SCYB9B	6373	C-X-C motif chemokine 11 (Beta-R1) (H174) (Interferon gamma-inducible protein 9) (IP-9) (Interferon-inducible T-cell alpha chemoattractant) (I-TAC) (Small-inducible cytokine B11)	I-TAC	172.406	28.4562	383.552	384.043	0	0	0	0	0	0	0	0
O15389	SIGLEC5 CD33L2 OBBP2	8778	Sialic acid-binding Ig-like lectin 5 (Siglec-5) (CD33 antigen-like 2) (Obesity-binding protein 2) (OB-BP2) (OB-binding protein 2) (CD antigen CD170)	Siglec-5	1.92341	5.07907	211.478	228.044	0	0	0	0	34.7631	24.2232	16.3827	39.4109
P02778	CXCL10 INP10 SCYB10	3627	C-X-C motif chemokine 10 (10 kDa interferon gamma-induced protein) (Gamma-IP10) (IP-10) (Small-inducible cytokine B10) [Cleaved into: CXCL10(1-73)]	IP-10	75.3179	26.0151	91.7089	128.973	0	0	0	0	0	0	0	0
Q99988	GDF15 MIC1 PDF PLAB PTGFB	9518	Growth/differentiation factor 15 (GDF-15) (Macrophage inhibitory cytokine 1) (MIC-1) (NSAID-activated gene 1 protein) (NAG-1) (NSAID-regulated gene 1 protein) (NRG-1) (Placental TGF-beta) (Placental bone morphogenetic protein) (Prostate differentiation factor)	GDF-15	56.168	60.9024	523.926	587.116	59.1984	74.7068	27.5956	24.204	204.763	199.631	290.138	234.409
P15248	IL9	3578	Interleukin-9 (IL-9) (Cytokine P40) (T-cell growth factor P40)	IL-9	3592.98	0	8875.72	6999.79	0	0	0	0	0	0	0	0
P30530	AXL UFO	558	Tyrosine-protein kinase receptor UFO (EC 2.7.10.1) (AXL oncogene)	Axl	180.265	159.986	418.602	452.281	145.732	135.925	191.245	160.76	203.218	240.551	490.562	364.776
P24592	IGFBP6 IBP6	3489	Insulin-like growth factor-binding protein 6 (IBP-6) (IGF-binding protein 6) (IGFBP-6)	IGFBP-6	6190.69	5147.01	16022.3	16809	5396.73	4280.49	7057.29	4794.83	9475.5	8533.89	17610.2	11568.1
Q8IU54	IFNL1 IL29 ZCYTO21	282618	Interferon lambda-1 (IFN-lambda-1) (Cytokine Zcyto21) (Interleukin-29) (IL-29)	IL-29	945.219	618.011	4480.32	7565.01	0	0	0	0	0	0	0	0
P10145	CXCL8 IL8	3576	Interleukin-8 (IL-8) (C-X-C motif chemokine 8) (Chemokine (C-X-C motif) ligand 8) (Emoctakin) (Granulocyte chemotactic protein 1) (GCP-1) (Monocyte-derived neutrophil chemotactic factor) (MDNCF) (Monocyte-derived neutrophil-activating peptide) (MONAP) (Neutrophil-activating protein 1) (NAP-1) (Protein 3-10C) (T-cell chemotactic factor) [Cleaved into: MDNCF-a (GCP/IL-8 protein IV) (IL8/NAP1 form I…	IL-8	88.9072	120.38	509.045	459.209	378.301	432.453	530.313	454.048	1092.87	985.306	2269.37	1445.84
Q14108	SCARB2 CD36L2 LIMP2 LIMPII	950	Lysosome membrane protein 2 (85 kDa lysosomal membrane sialoglycoprotein) (LGP85) (CD36 antigen-like 2) (Lysosome membrane protein II) (LIMP II) (Scavenger receptor class B member 2) (CD antigen CD36)	LIMPII	0	0	21.8005	18.7006	11.585	14.8639	0	0	0	4.90482	0	0
P48061	CXCL12 SDF1 SDF1A SDF1B	6387	Stromal cell-derived factor 1 (SDF-1) (hSDF-1) (C-X-C motif chemokine 12) (Intercrine reduced in hepatomas) (IRH) (hIRH) (Pre-B cell growth-stimulating factor) (PBSF) [Cleaved into: SDF-1-beta(3-72); SDF-1-alpha(3-67)]	SDF-1a	4.71556	4.39637	24.7622	28.0304	0.525065	0	0.239054	0	0	0	15.3915	0
P04085	PDGFA PDGF1	5154	Platelet-derived growth factor subunit A (PDGF subunit A) (PDGF-1) (Platelet-derived growth factor A chain) (Platelet-derived growth factor alpha polypeptide)	PDGF-AA	175.484	157.85	521.492	388.911	137.613	39.0036	91.3044	27.6706	87.8978	56.5729	193.897	59.325
P14174	MIF GLIF MMIF	4282	Macrophage migration inhibitory factor (MIF) (EC 5.3.2.1) (Glycosylation-inhibiting factor) (GIF) (L-dopachrome isomerase) (L-dopachrome tautomerase) (EC 5.3.3.12) (Phenylpyruvate tautomerase)	MIF	421.907	285.808	5604.08	5534.05	304.126	242.183	360.682	341.097	2912.52	2487.38	4716.96	4973.13
Q07325	CXCL9 CMK MIG SCYB9	4283	C-X-C motif chemokine 9 (Gamma-interferon-induced monokine) (Monokine induced by interferon-gamma) (HuMIG) (MIG) (Small-inducible cytokine B9)	MIG	0	0	0	0	40.0387	23.2737	5.36593	30.3008	43.3651	68.329	158.057	94.4621
P49767	VEGFC	7424	Vascular endothelial growth factor C (VEGF-C) (Flt4 ligand) (Flt4-L) (Vascular endothelial growth factor-related protein) (VRP)	VEGF-C	21.7299	22.8106	40.1779	23.1976	14.1072	17.5317	0	0	0	0	0	0
P40189	IL6ST	3572	Interleukin-6 receptor subunit beta (IL-6 receptor subunit beta) (IL-6R subunit beta) (IL-6R-beta) (IL-6RB) (CDw130) (Interleukin-6 signal transducer) (Membrane glycoprotein 130) (gp130) (Oncostatin-M receptor subunit alpha) (CD antigen CD130)	gp130	0	0	567.648	326.004	0	0	0	0	0	0	0	0
Q8IZJ0	IFNL2 IL28A ZCYTO20	282616	Interferon lambda-2 (IFN-lambda-2) (Cytokine Zcyto20) (Interleukin-28A) (IL-28A)	IL-28A	55.5328	30.3171	88.0548	49.6773	0	0	0	0	0	0	0	0
P20809	IL11	3589	Interleukin-11 (IL-11) (Adipogenesis inhibitory factor) (AGIF) (Oprelvekin)	IL-11	414.105	549.629	2301.11	2818.21	1550.47	1582.28	1508.97	1225.25	4229.72	3577.89	6532.85	5137.58
P04141	CSF2 GMCSF	1437	Granulocyte-macrophage colony-stimulating factor (GM-CSF) (Colony-stimulating factor) (CSF) (Molgramostin) (Sargramostim)	GM-CSF	11.3158	20.4947	91.9282	126.311	59.9654	38.2577	65.9982	53.9787	171.843	132.927	335.896	258.016
P02775	PPBP CTAP3 CXCL7 SCYB7 TGB1 THBGB1	5473	Platelet basic protein (PBP) (C-X-C motif chemokine 7) (Leukocyte-derived growth factor) (LDGF) (Macrophage-derived growth factor) (MDGF) (Small-inducible cytokine B7) [Cleaved into: Connective tissue-activating peptide III (CTAP-III) (LA-PF4) (Low-affinity platelet factor IV); TC-2; Connective tissue-activating peptide III(1-81) (CTAP-III(1-81)); Beta-thromboglobulin (Beta-TG); Neutrophil-activa…	NAP-2	1.66125	0	3.44539	4.30461	0	0	0	0.0570787	1.31167	1.33222	0	0
O43557	TNFSF14 HVEML LIGHT UNQ391/PRO726	8740	Tumor necrosis factor ligand superfamily member 14 (Herpes virus entry mediator ligand) (HVEM-L) (Herpesvirus entry mediator ligand) (CD antigen CD258) [Cleaved into: Tumor necrosis factor ligand superfamily member 14, membrane form; Tumor necrosis factor ligand superfamily member 14, soluble form]	LIGHT	219.647	43.418	353.603	182.751	0	0	0	0	0	39.8078	0	0
P78556	CCL20 LARC MIP3A SCYA20	6364	C-C motif chemokine 20 (Beta-chemokine exodus-1) (CC chemokine LARC) (Liver and activation-regulated chemokine) (Macrophage inflammatory protein 3 alpha) (MIP-3-alpha) (Small-inducible cytokine A20) [Cleaved into: CCL20(1-67); CCL20(1-64); CCL20(2-70)]	MIP-3a	0.00560804	2.46903	9.06058	8.44001	0.838214	1.37063	1.04446	2.50291	1.88566	0.150142	6.9845	5.31075
Q15389	ANGPT1 KIAA0003	284	Angiopoietin-1 (ANG-1)	ANG-1	31.3615	30.8142	161.692	141.98	0	7.64549	44.7405	35.1432	6.93708	40.1413	53.0402	113.928
P19883	FST	10468	Follistatin (FS) (Activin-binding protein)	Follistatin	6986.86	7941.23	11337.2	11981.5	6513.82	4869.12	7749.91	6632.46	5469.85	5214.51	13527.1	11903.5
Q15465	SHH	6469	Sonic hedgehog protein (SHH) (HHG-1) [Cleaved into: Sonic hedgehog protein N-product; Sonic hedgehog protein C-product]	Shh-N	236.332	255.132	372.908	325.255	208.978	177.05	240.018	259.919	112.601	108.111	309.228	313.253
P13232	IL7	3574	Interleukin-7 (IL-7)	IL-7	21.5098	135.453	438.702	168.866	340.602	277.147	413.005	287.379	635.758	533.635	1070.77	954.618
P13501	CCL5 D17S136E SCYA5	6352	C-C motif chemokine 5 (EoCP) (Eosinophil chemotactic cytokine) (SIS-delta) (Small-inducible cytokine A5) (T cell-specific protein P228) (TCP228) (T-cell-specific protein RANTES) [Cleaved into: RANTES(3-68); RANTES(4-68)]	RANTES	16.7097	24.1214	307.656	307.888	21.8527	15.5021	26.8165	16.9724	187.151	140.667	368.015	183.869
P09603	CSF1	1435	Macrophage colony-stimulating factor 1 (CSF-1) (M-CSF) (MCSF) (Lanimostim) [Cleaved into: Processed macrophage colony-stimulating factor 1]	MCSF	14.8585	18.1346	39.6994	33.0272	8.78946	11.3043	9.67003	6.49949	16.3173	10.2435	42.1503	16.6443
P47992	XCL1 LTN SCYC1	6375	Lymphotactin (ATAC) (C motif chemokine 1) (Cytokine SCM-1) (Lymphotaxin) (SCM-1-alpha) (Small-inducible cytokine C1) (XC chemokine ligand 1)	Lymphotactin	735.983	1044.44	1777.96	3139.82	352.891	474.192	335.564	396.61	1179.33	1002.73	955.938	872.411
O94907	DKK1 UNQ492/PRO1008	22943	Dickkopf-related protein 1 (Dickkopf-1) (Dkk-1) (hDkk-1) (SK)	DKK-1	6500.36	8443.13	19670.6	18015	6680.94	6477.05	5021.8	5441.85	11195.5	11646.5	12484.2	10257.2
P03950	ANG RNASE5	283	Angiogenin (EC 3.1.27.-) (Ribonuclease 5) (RNase 5)	Angiogenin	118.29	130.351	245.421	266.203	105.415	148.532	127.639	148.767	146.891	198.244	297.56	266.082
P05362	ICAM1	3383	Intercellular adhesion molecule 1 (ICAM-1) (Major group rhinovirus receptor) (CD antigen CD54)	ICAM-1	733.766	541.892	1415.94	1484.4	283.557	295.826	452.372	280.006	582.942	515.008	2123.4	773.17
P08476	INHBA	3624	Inhibin beta A chain (Activin beta-A chain) (Erythroid differentiation protein) (EDF)	Activin A	28.0511	0	778.351	678.61	0	0	139.162	85.2596	2784.71	3622.24	2991.69	2798.14
P08887	IL6R	3570	Interleukin-6 receptor subunit alpha (IL-6 receptor subunit alpha) (IL-6R subunit alpha) (IL-6R-alpha) (IL-6RA) (IL-6R 1) (Membrane glycoprotein 80) (gp80) (CD antigen CD126)	IL-6R	336.973	365.774	517.015	542.55	239.667	254.646	273.202	223.618	391.872	306.021	757.771	442.147
Q9UQ07	MOK RAGE RAGE1	5891	MAPK/MAK/MRK overlapping kinase (EC 2.7.11.22) (MOK protein kinase) (Renal tumor antigen 1) (RAGE-1)	RAGE	2.26629	0.118743	7.56147	37.0011	6.54537	3.46427	0	1.38361	0	0.658149	1.29976	1.2611
P15018	LIF HILDA	3976	Leukemia inhibitory factor (LIF) (Differentiation-stimulating factor) (D factor) (Melanoma-derived LPL inhibitor) (MLPLI) (Emfilermin)	LIF	0	0	110.123	405.054	0	11.6526	0	0	61.8919	58.5772	0	0
P02776	PF4 CXCL4 SCYB4	5196	Platelet factor 4 (PF-4) (C-X-C motif chemokine 4) (Iroplact) (Oncostatin-A) [Cleaved into: Platelet factor 4, short form]	PF4	679.125	394.754	2647.24	1572.69	104.776	263.587	142.772	476.284	1188.23	721.88	1139.31	1588.29
P05112	IL4	3565	Interleukin-4 (IL-4) (B-cell stimulatory factor 1) (BSF-1) (Binetrakin) (Lymphocyte stimulatory factor 1) (Pitrakinra)	IL-4	0	0	4.43684	27.2734	4.26347	11.6605	0	9.28557	0	1.35864	0	0
P01137.2	TGFB1	7040	Human TGF-beta 1 cDNA encodes a 390 amino acid (aa) precursor that contains a 29 aa signal peptide and a 361 aa proprotein, which is further cleaved to an N-terminal 249 aa latency-associated peptide (LAP) and a C-terminal 112 aa mature TGF-beta-1.	LAP(TGFb1)	362.419	596.136	1587.77	1455	705.494	602.514	947.619	791.304	1153.04	1142.26	2059.75	1765.04
P20333	TNFRSF1B TNFBR TNFR2	7133	Tumor necrosis factor receptor superfamily member 1B (Tumor necrosis factor receptor 2) (TNF-R2) (Tumor necrosis factor receptor type II) (TNF-RII) (TNFR-II) (p75) (p80 TNF-alpha receptor) (CD antigen CD120b) (Etanercept) [Cleaved into: Tumor necrosis factor receptor superfamily member 1b, membrane form; Tumor necrosis factor-binding protein 2 (TBP-2) (TBPII)]	TNF RII	121.513	155.869	315.612	307.786	117.765	139.756	204.866	159.612	204.271	157.455	488.735	256.226
P01135	TGFA	7039	Protransforming growth factor alpha [Cleaved into: Transforming growth factor alpha (TGF-alpha) (EGF-like TGF) (ETGF) (TGF type 1)]	TGFa	485.048	456.621	1971.57	1904.19	3034.41	1439.94	1765.98	1852.93	2508.79	3416.07	3588.13	4396.18
P22301	IL10	3586	Interleukin-10 (IL-10) (Cytokine synthesis inhibitory factor) (CSIF)	IL-10	0	23.7552	6.25348	11.2205	3.80924	15.2394	12.6916	14.2071	23.5889	17.1348	24.0434	53.9832
P05121	SERPINE1 PAI1 PLANH1	5054	Plasminogen activator inhibitor 1 (PAI) (PAI-1) (Endothelial plasminogen activator inhibitor) (Serpin E1)	PAI-1	55.6667	30.9521	1030.06	1157.2	200.26	182.757	0	0	656.664	726.05	0	0
P21583	KITLG MGF SCF	4254	Kit ligand (Mast cell growth factor) (MGF) (Stem cell factor) (SCF) (c-Kit ligand) [Cleaved into: Soluble KIT ligand (sKITLG)]	SCF	13.0386	24.507	9.94201	40.0641	19.9408	18.8847	0	7.01248	7.56368	0	0	19.7051
Q9H2A7	CXCL16 SCYB16 SRPSOX UNQ2759/PRO6714	58191	C-X-C motif chemokine 16 (Scavenger receptor for phosphatidylserine and oxidized low density lipoprotein) (SR-PSOX) (Small-inducible cytokine B16) (Transmembrane chemokine CXCL16)	CXCL16	543.357	470.987	1193.67	1173.98	575.904	539.986	769.355	563.674	1006.74	799.99	1312.83	1173.95
P19438	TNFRSF1A TNFAR TNFR1	7132	Tumor necrosis factor receptor superfamily member 1A (Tumor necrosis factor receptor 1) (TNF-R1) (Tumor necrosis factor receptor type I) (TNF-RI) (TNFR-I) (p55) (p60) (CD antigen CD120a) [Cleaved into: Tumor necrosis factor receptor superfamily member 1A, membrane form; Tumor necrosis factor-binding protein 1 (TBPI)]	TNF RI	6937.13	7188.63	18475.3	17693.6	6554.96	5973.75	9712.41	7145.58	10301.3	8948.83	31985.4	16232.9
O00300	TNFRSF11B OCIF OPG	4982	Tumor necrosis factor receptor superfamily member 11B (Osteoclastogenesis inhibitory factor) (Osteoprotegerin)	OPG	15.8501	18.8186	51.6069	55.8841	36.6416	30.8842	16.3333	17.5057	44.4763	39.2983	38.3481	49.9966
P13500	CCL2 MCP1 SCYA2	6347	C-C motif chemokine 2 (HC11) (Monocyte chemoattractant protein 1) (Monocyte chemotactic and activating factor) (MCAF) (Monocyte chemotactic protein 1) (MCP-1) (Monocyte secretory protein JE) (Small-inducible cytokine A2)	MCP-1	82.9234	111.077	454.633	436.593	173.536	176.772	551.761	463.627	511.713	366.637	1833.02	1416.38
Q16663	CCL15 MIP5 NCC3 SCYA15	6359	C-C motif chemokine 15 (Chemokine CC-2) (HCC-2) (Leukotactin-1) (LKN-1) (MIP-1 delta) (Macrophage inflammatory protein 5) (MIP-5) (Mrp-2b) (NCC-3) (Small-inducible cytokine A15) [Cleaved into: CCL15(22-92); CCL15(25-92); CCL15(29-92)]	MIP-1d	0	0	0	0	0.461641	0.543916	0	0.353821	3.2865	1.56256	11.796	0
P25445	FAS APT1 FAS1 TNFRSF6	355	Tumor necrosis factor receptor superfamily member 6 (Apo-1 antigen) (Apoptosis-mediating surface antigen FAS) (FASLG receptor) (CD antigen CD95)	Fas	2.77799	1.0868	23.8002	32.1565	5.26842	5.49438	1.09775	3.31088	21.3482	22.9427	23.2921	24.6831
P10147	CCL3 G0S19-1 MIP1A SCYA3	6348	C-C motif chemokine 3 (G0/G1 switch regulatory protein 19-1) (Macrophage inflammatory protein 1-alpha) (MIP-1-alpha) (PAT 464.1) (SIS-beta) (Small-inducible cytokine A3) (Tonsillar lymphocyte LD78 alpha protein) [Cleaved into: MIP-1-alpha(4-69) (LD78-alpha(4-69))]	MIP-1a	0	0.34193	14.9962	16.5143	2.78561	4.13138	0.211462	6.26353	63.7946	58.3316	32.5739	24.6523
P10600	TGFB3	7043	Transforming growth factor beta-3 (TGF-beta-3) [Cleaved into: Latency-associated peptide (LAP)]	TGFb3	20.7413	19.2841	26.5354	55.5818	273.029	67.3263	9.86704	71.5882	88.9021	70.8269	49.7727	222.092
P17936	IGFBP3 IBP3	3486	Insulin-like growth factor-binding protein 3 (IBP-3) (IGF-binding protein 3) (IGFBP-3)	IGFBP-3	739.044	801.473	4159.46	5232.55	1081.63	1498.54	2808.36	3309.5	4829.66	3575.71	15556.1	15909.3
P22692	IGFBP4 IBP4	3487	Insulin-like growth factor-binding protein 4 (IBP-4) (IGF-binding protein 4) (IGFBP-4)	IGFBP-4	5495.22	5805.72	11696.1	10102.9	8242.28	8840.2	6657.33	7804.14	9957.19	7624.11	11484.6	10496.7
Q03405	PLAUR MO3 UPAR	5329	Urokinase plasminogen activator surface receptor (U-PAR) (uPAR) (Monocyte activation antigen Mo3) (CD antigen CD87)	uPAR	1627.66	1831.7	5262.51	6327.32	2747.43	2817.55	3161.57	2784.13	5685.78	5022.96	9412.31	8513.05
Q07011	TNFRSF9 CD137 ILA	3604	Tumor necrosis factor receptor superfamily member 9 (4-1BB ligand receptor) (CDw137) (T-cell antigen 4-1BB homolog) (T-cell antigen ILA) (CD antigen CD137)	4-1BB	0	0	0	0	3.76968	3.23921	0	3.31597	0	6.52057	0	10.3417
P18065	IGFBP2 BP2 IBP2	3485	Insulin-like growth factor-binding protein 2 (IBP-2) (IGF-binding protein 2) (IGFBP-2)	IGFBP-2	5807.92	4593.25	16525.8	10317.2	7000.49	4739.98	8932.29	7111.27	10572.2	8573.95	17621.8	13205.5
P58294	PROK1 UNQ600/PRO1186	84432	Prokineticin-1 (Endocrine-gland-derived vascular endothelial growth factor) (EG-VEGF) (Mambakine)	EG-VEGF	3.63404	2.78564	11.2412	14.9283	21.4107	9.95069	2.12707	4.65468	86.5239	11.4068	98.2778	22.8245
Q9Y258	CCL26 SCYA26 UNQ216/PRO242	10344	C-C motif chemokine 26 (CC chemokine IMAC) (Eotaxin-3) (Macrophage inflammatory protein 4-alpha) (MIP-4-alpha) (Small-inducible cytokine A26) (Thymic stroma chemokine-1) (TSC-1)	Eotaxin-3	100.88	95.9629	322.642	35.0701	17.0209	28.9281	7.77142	0	70.7353	14.8904	0	208.255
Q9Y5Y7	LYVE1 CRSBP1 HAR XLKD1 UNQ230/PRO263	10894	Lymphatic vessel endothelial hyaluronic acid receptor 1 (LYVE-1) (Cell surface retention sequence-binding protein 1) (CRSBP-1) (Extracellular link domain-containing protein 1) (Hyaluronic acid receptor)	LYVE-1	0	0	0	0	0	0.647781	0	0	1.36888	1.99115	0	0
P01138	NGF NGFB	4803	Beta-nerve growth factor (Beta-NGF)	b-NGF	3.89059	5.08342	2.37608	3.88932	35.0752	13.6206	0.260018	3.37631	128.799	19.3364	53.9782	21.8284
O00585	CCL21 SCYA21 UNQ784/PRO1600	6366	C-C motif chemokine 21 (6Ckine) (Beta-chemokine exodus-2) (Secondary lymphoid-tissue chemokine) (SLC) (Small-inducible cytokine A21)	6Ckine	1454.78	0	5234.4	0	2020.43	1041.55	1889.69	0	2098.01	0	0	363.476
P13688	CEACAM1 BGP BGP1	634	Carcinoembryonic antigen-related cell adhesion molecule 1 (Biliary glycoprotein 1) (BGP-1) (CD antigen CD66a)	CEACAM-1	0	2.10128	7.18823	34.0785	2.29469	0	0	5.55616	5.66735	20.4338	0	0
P42830	CXCL5 ENA78 SCYB5	6374	C-X-C motif chemokine 5 (ENA-78(1-78)) (Epithelial-derived neutrophil-activating protein 78) (Neutrophil-activating peptide ENA-78) (Small-inducible cytokine B5) [Cleaved into: ENA-78(8-78); ENA-78(9-78)]	ENA-78	3.23797	4.01734	0	3.82163	6.14381	4.32968	0	0	0	5.38129	9.21658	7.54673
P10451	SPP1 BNSP OPN PSEC0156	6696	Osteopontin (Bone sialoprotein 1) (Nephropontin) (Secreted phosphoprotein 1) (SPP-1) (Urinary stone protein) (Uropontin)	OPN	7633.41	6281.58	47114.6	43424.3	5811.73	7544.37	7401.79	6128.45	37806.6	38912.1	61168.2	40265.2
Q99731	CCL19 ELC MIP3B SCYA19	6363	C-C motif chemokine 19 (Beta-chemokine exodus-3) (CK beta-11) (Epstein-Barr virus-induced molecule 1 ligand chemokine) (EBI1 ligand chemokine) (ELC) (Macrophage inflammatory protein 3 beta) (MIP-3-beta) (Small-inducible cytokine A19)	MIP-3b	17.1499	10.0803	0	18.9902	20.3523	10.557	0	14.5732	51.5124	53.4909	0	10.5286
P80188	LCN2 HNL NGAL	3934	Neutrophil gelatinase-associated lipocalin (NGAL) (25 kDa alpha-2-microglobulin-related subunit of MMP-9) (Lipocalin-2) (Oncogene 24p3) (Siderocalin LCN2) (p25)	Lipocalin-2	0.933871	11.7961	61.0882	100.889	14.8801	23.1995	7.08374	4.30038	168.643	150.763	108.167	91.469
O00626	CCL22 MDC SCYA22 A-152E5.1	6367	C-C motif chemokine 22 (CC chemokine STCP-1) (MDC(1-69)) (Macrophage-derived chemokine) (Small-inducible cytokine A22) (Stimulated T-cell chemotactic protein 1) [Cleaved into: MDC(3-69); MDC(5-69); MDC(7-69)]	MDC	2.77757	0	2.98861	0	1.31765	0	1.13043	0.855534	0	0	3.20133	0
P22362	CCL1 SCYA1	6346	C-C motif chemokine 1 (Small-inducible cytokine A1) (T lymphocyte-secreted protein I-309)	I-309	0	0.953737	0	35.0662	13.8602	2.36439	29.3005	14.3601	6.86226	0	27.3362	0
Q01638	IL1RL1 DER4 ST2 T1	9173	Interleukin-1 receptor-like 1 (Protein ST2)	IL-1 R4	0	0	0	0	0	0	0	0	0	17.6352	0	6.14589
P09038	FGF2 FGFB	2247	Fibroblast growth factor 2 (FGF-2) (Basic fibroblast growth factor) (bFGF) (Heparin-binding growth factor 2) (HBGF-2)	bFGF	3.66579	0	5.85593	0	46.9829	86.0457	0	0	307.491	22.1435	0	46.2256
P25774	CTSS	1520	Cathepsin S (EC 3.4.22.27)	Cathepsin S	9.86948	7.47058	158.968	179.482	20.8854	29.7731	15.4308	10.4509	235.285	172.716	190.224	321.724
Q13740	ALCAM MEMD	214	CD166 antigen (Activated leukocyte cell adhesion molecule) (CD antigen CD166)	ALCAM	63.0689	71.3889	104.996	211.921	92.0704	68.3175	55.2562	44.0195	176.79	120.425	4.11356	53.3455
P05019	IGF1 IBP1	3479	Insulin-like growth factor I (IGF-I) (Mechano growth factor) (MGF) (Somatomedin-C)	IGF-1	24.5063	31.6619	27.0001	56.5562	78.6611	103.941	0	13.6525	194.749	79.086	0	81.8637
Q9Y4X3	CCL27 ILC SCYA27	10850	C-C motif chemokine 27 (CC chemokine ILC) (Cutaneous T-cell-attracting chemokine) (CTACK) (ESkine) (IL-11 R-alpha-locus chemokine) (Skinkine) (Small-inducible cytokine A27)	CTACK	252.284	897.841	2055.7	938.132	178.405	0	412.062	566.689	1032.99	364.309	730.158	2606.83
P08620	FGF4 HST HSTF1 KS3	2249	Fibroblast growth factor 4 (FGF-4) (Heparin secretory-transforming protein 1) (HST) (HST-1) (HSTF-1) (Heparin-binding growth factor 4) (HBGF-4) (Transforming protein KS3)	FGF-4	307.98	263.461	583.924	866.734	1668.95	1513.71	90.4544	27.8853	5627.24	772.337	496.755	1684.66
P01033	TIMP1 CLGI TIMP	7076	Metalloproteinase inhibitor 1 (Erythroid-potentiating activity) (EPA) (Fibroblast collagenase inhibitor) (Collagenase inhibitor) (Tissue inhibitor of metalloproteinases 1) (TIMP-1)	TIMP-1	12810	14797	43314.1	45026.4	14229.4	12546.4	19907.3	16959.5	33264.7	31518.7	79894.9	53868.7
P00533	EGFR ERBB ERBB1 HER1	1956	Epidermal growth factor receptor (EC 2.7.10.1) (Proto-oncogene c-ErbB-1) (Receptor tyrosine-protein kinase erbB-1)	EGF R	5.53547	5.0541	12.9834	15.9489	16.3016	11.994	3.64835	6.26092	65.598	16.0975	15.6574	20.2542
P01133	EGF	1950	Pro-epidermal growth factor (EGF) [Cleaved into: Epidermal growth factor (Urogastrone)]	EGF	0.223378	0.19186	0.487686	0.600065	0.48549	0.922583	0.067971	0.0717961	2.77664	0.638884	0.447758	0.789067
P39905	GDNF	2668	Glial cell line-derived neurotrophic factor (hGDNF) (Astrocyte-derived trophic factor) (ATF)	GDNF	54.5788	55.6763	140.62	141.09	211.973	215.141	65.941	31.2066	954.19	196.337	70.0501	160.204
P23560	BDNF	627	Brain-derived neurotrophic factor (BDNF) (Abrineurin)	BDNF	18.6246	36.3009	58.3516	51.0255	30.2883	27.2953	8.68064	2.97875	78.7414	17.2179	21.4464	31.5096
P08833	IGFBP1 IBP1	3484	Insulin-like growth factor-binding protein 1 (IBP-1) (IGF-binding protein 1) (IGFBP-1) (Placental protein 12) (PP12)	IGFBP-1	71.7444	61.5577	145.122	139.02	146.773	115.261	51.2475	80.7195	744.979	186.19	132.247	124.135
P17948	FLT1 FLT FRT VEGFR1	2321	Vascular endothelial growth factor receptor 1 (VEGFR-1) (EC 2.7.10.1) (Fms-like tyrosine kinase 1) (FLT-1) (Tyrosine-protein kinase FRT) (Tyrosine-protein kinase receptor FLT) (FLT) (Vascular permeability factor receptor)	VEGF R1	366.642	521.957	3795.29	5283.8	0	0	2898.01	1672.16	3281.93	1324.95	5447.83	7818.5
P14210	HGF HPTA	3082	Hepatocyte growth factor (Hepatopoietin-A) (Scatter factor) (SF) [Cleaved into: Hepatocyte growth factor alpha chain; Hepatocyte growth factor beta chain]	HGF	98.1789	64.6727	198.843	283.048	234.785	334.133	12.2513	39.2005	1471.22	260.781	0	410.867
P15514	AREG AREGB SDGF	374	Amphiregulin (AR) (Colorectum cell-derived growth factor) (CRDGF)	AR	100.146	107.029	646.535	804.25	504.537	254.461	211.331	233.91	1556.48	463.936	1019.44	1018.82
P05231	IL6 IFNB2	3569	Interleukin-6 (IL-6) (B-cell stimulatory factor 2) (BSF-2) (CTL differentiation factor) (CDF) (Hybridoma growth factor) (Interferon beta-2) (IFN-beta-2)	IL-6	14.7096	29.0649	151.38	152.175	34.948	34.0204	15.7774	14.1834	319.92	245.63	128.086	107.241
P80098	CCL7 MCP3 SCYA6 SCYA7	6354	C-C motif chemokine 7 (Monocyte chemoattractant protein 3) (Monocyte chemotactic protein 3) (MCP-3) (NC28) (Small-inducible cytokine A7)	MCP-3	0.452646	0	15.6851	8.28199	2.37424	0	0	0	17.4942	5.82933	13.9658	0
P01584	IL1B IL1F2	3553	Interleukin-1 beta (IL-1 beta) (Catabolin)	IL-1b	0	0.425057	3.75094	25.0486	4.66064	1.7904	5.16107	5.36574	12.514	12.1931	43.5561	17.425
P16035	TIMP2	7077	Metalloproteinase inhibitor 2 (CSC-21K) (Tissue inhibitor of metalloproteinases 2) (TIMP-2)	TIMP-2	14156.9	16442.5	43483.6	49670.1	17513.6	17773.8	25386.2	19382.2	37534.7	35573	88097.9	49269
P09341/P19875/P19876	CXCL1/CXCL2/CXCL3	2919;2920;2921	Growth-regulated alpha protein (C-X-C motif chemokine 1) (GRO-alpha(1-73)) (Melanoma growth stimulatory activity) (MGSA) (Neutrophil-activating protein 3) (NAP-3) [Cleaved into: GRO-alpha(4-73); GRO-alpha(5-73); GRO-alpha(6-73)]; C-X-C motif chemokine 2 (Growth-regulated protein beta) (Gro-beta) (Macrophage inflammatory protein 2-alpha) (MIP2-alpha) [Cleaved into: GRO-beta(5-73) (GRO-beta-T) (Hem…	GRO	12.2086	11.5847	32.9987	26.9556	20.9961	11.3386	20.0083	11.5983	40.724	24.1018	52.476	33.4981
P19957	PI3 WAP3 WFDC14	5266	Elafin (Elastase-specific inhibitor) (ESI) (Peptidase inhibitor 3) (PI-3) (Protease inhibitor WAP3) (Skin-derived antileukoproteinase) (SKALP) (WAP four-disulfide core domain protein 14)	Trappin-2	10.5141	12.7946	197.562	160.328	13.8838	112.209	16.9523	36.3313	208.934	95.9958	291.209	126.139
P12644	BMP4 BMP2B DVR4	652	Bone morphogenetic protein 4 (BMP-4) (Bone morphogenetic protein 2B) (BMP-2B)	BMP-4	2408.1	0	6172.05	0	1203.81	439.005	0	0	25566.3	0	0	0
O75509	TNFRSF21 DR6 UNQ437/PRO868	27242	Tumor necrosis factor receptor superfamily member 21 (Death receptor 6) (CD antigen CD358)	DR6	147.74	156.36	348.537	413.993	255.653	220.916	219.965	211.123	413.672	386.441	544.202	393.805
P48023	FASLG APT1LG1 CD95L FASL TNFSF6	356	Tumor necrosis factor ligand superfamily member 6 (Apoptosis antigen ligand) (APTL) (CD95 ligand) (CD95-L) (Fas antigen ligand) (Fas ligand) (FasL) (CD antigen CD178) [Cleaved into: Tumor necrosis factor ligand superfamily member 6, membrane form; Tumor necrosis factor ligand superfamily member 6, soluble form (Receptor-binding FasL ectodomain) (Soluble Fas ligand) (sFasL); ADAM10-processed FasL …	FAS L	5.49713	0	5.53507	28.7508	0	0	0	0	1.65636	0	111.331	0
