# Supplementary material for: TTK inhibitor OSU13 promotes immunotherapy responses by activating tumor STING
Source: JCI Insight. 2024 Jun 20;9(15):e177523. doi: 10.1172/jci.insight.177523 (PMC11383830; doi:10.1172/jci.insight.177523)
Supplement: Supplemental table 2 [file jciinsight-9-177523-s191.xlsx]

## Sheet: Sheet1
AXL
CCL20
CCL3
CXCL10
CXCL11
CXCL12
IL8
CXCL9
DKK1
FST
GDF15
IL29
IL28A
IGFBP6
IL11
IL6ST
IL9
INHBA
MIF
PDGFA
PPBP
SCARB2
SERPINE1
SIGLEC5
VEGFC
