# Supplementary material for: TTK inhibitor OSU13 promotes immunotherapy responses by activating tumor STING
Source: JCI Insight. 2024 Jun 20;9(15):e177523. doi: 10.1172/jci.insight.177523 (PMC11383830; doi:10.1172/jci.insight.177523)
Supplement: Supporting data values [file jciinsight-9-177523-s193.xlsx]

## Sheet: Figure 1B
HCT116
	Vehicle									OSU13, 0.3 μM									OSU13, 1 μM
Day 1	1264	1260	1188	1008	752	1040	1296	832	732	524	536	676	992	1224	1280	1132	1272	1164	1368	1300	1544	1076	1072	1092	1064	1216	1028
Day 3	234	398	347	355	418		300	252	468	167	404	418	182	274	314	326	420	328	220	186	271	376	335	302	227	249	225
Day 5	1356	872	812	820	580	794	592	948	600	286	456	458	392	366	392	404	99	236	163	254	213	237	203	206	177	118	172
Day 7	1360	1344	1328	1204	1064	1108	890	980	796	133	247	256	229	304	202	220	252	176	178	152	219		167	212	83	182	186
A375
	Vehicle									OSU13, 0.3 μM									OSU13, 1 μM
Day 1	684	616	596	432	572	326	712	768	430	568	702	836							720	630	772	904	812	828	604	860	884
Day 3	236	293	268	464	728	568	394	328	362	370	378	492	346	330	328	308	238	220	156	161	160	176	169	148	259	261	278
Day 5	996	1132	1024	884	924	956	676	544	884	306	416	374	258	318	308	284	282	288	142	138	195	177	197	264	186	268	190
Day 7	1300	1316	1472	852	696	1120	904	968	944	262	360	224	362	275	390	256	342	400	312	292	282	172	150	134	155	188	292
MCF7
	Vehicle									OSU13, 0.3 μM									OSU13, 1 μM
Day 1	511	587	692	593	735	646	792	660	583	417	464	498	336	393	368	448	399	234	431	466	322	280	287	297	404	467	400
Day 3	510	412	467	586	365	569	1136	543	575	184	170	99	224	162	304	330	250	242	154	163	109	96	140	104	92	102	135
Day 5	848	732	756	855	1268	1364	1004	744	1320	223	247	155	144	172	160	194	190	192	200	165	191	194	233	149	206	145	136
Day 7	1008	996	1096	1096	1204	1228	1092	1080	1092	198	72	53	57	69	74	86	113	119	86	117	125	143	158	152	105	84	120

## Sheet: Figure 1C
Apoptosis
	Vehicle			OSU13
MCF7	4.58	5.01	3.1	49.1	53.1	44.6
A375	0.848	0.768	0.966	56.7	56.1	52.2
HCT116	0.29	3.66	0.239	37.7	36	39.4
Proliferation
	Vehicle			OSU13
MCF7	27.8	31.4	34.7	5.65	5.4	3.04
A375	13	14.1	13.5	2.99	2.49	3.24
HCT116	24.9	27	25.9	1.22	1.18	0.62
DNA damage
	Vehicle			OSU13
MCF7	16.1	14.1	8.62	56.4	57.7	47.9
A375	13.6	14.8	14.9	46.6	46.2	50.6
HCT116	9.43	18.7	10.5	57.4	57.3	54.4

## Sheet: Figure 1I
MCF7	Vehicle	0.3 uM	1 uM
	8.57	24.53	30.43
	10.95	28.57	49.3
	9.78	38.89	60.87
	9.91	44.05	55.42
	10.34	57.63	54.74
	11.11	41.67	51.35
	6.42	43.55	61.4
	12.75	39.66	60
	12.02	45.79	61.36
	12.08	40.79	57.94
	17.24	35.59	66.97
	11.66		53.73
			68.97
			53.61
			54.46
A375	Vehicle	0.3 uM	1 uM
	4.73	11.27	24.1
	3.32	15.15	27.63
	3.85	15.38	17.39
	3.02	16.67	22.11
	2.38	22.81	23.21
	2.2	17.02	26.67
	1.93	18.31	18.8
	2.21	14.4	24.29
	2.3	12.07	20.66
	3.76	11.43	27.08
	2.09	23.42	20.24
		16.22	29.87
			27.63
			27.12
			25.93
HCT116	Vehicle	0.3 uM	1 uM
	4.06	20.72	28.85
	3	18.1	33.85
	3.23	19.79	26.45
	2.21	21.31	29.45
	3.24	17.39	35.77
	1.91	19.28	25.98
	3.11	17.11	25.36
	3.09	13.48	28.65
	4.77	21.01	26.28
	3.02	17.65	36.3
	3.77	17.24	38.71
	5.29	19.35	29.17
		28.89	28.21
		23.66	30.11
		16.03	30.84
			30.46

## Sheet: Figure 2B
PDO 9164					PDO 2552					PDO 2132					PDO 0431
Vehicle	C13.5 µM	C13 1µM			Vehicle	C13 1 µM	C13 2µM			Vehicle	C13.1 µM	C13 2 µM			Vehicle	C13.5µM	C13 1 µM
3.06316	0.675162	0.613485			2.8567	2.61475	1.7031			3.01816	1.90867	0.66557			2.63319	1.68804	1.08563
3.55108	0.59226	0.845337			4.48157	2.82916	2.37855			2.14209	1.93085	0.448292			19.7911	1.48404	1.18778
3.79479	1.20344	1.39139			3.66407	3.44367	2.24442			2.20508	1.258	0.666516			2.11593	1.78343	1.08539
3.19096	1.33828	0.941188			5.78418	3.13823	1.89549			2.29249	0.864882	1.70309			3.11595	1.3564	1.58972
3.5745	0.954414	0.648656			2.76031	3.27588	2.38613			2.68199	1.31525	0.894822			3.35665	1.40051	1.03327
3.31617	1.01896	0.670503			4.9289	4.17218	1.29711			4.12244	1.39016	0.981805			7.63653		1.28597
6.8692	0.675697	0.856701			3.20118	3.28311	2.06356			2.91394	1.28044	0.655219			3.56077		1.48007
7.3499	0.872276	1.60638			3.57131	2.94109	2.30594			3.52594	1.23083	1.28883			3.41825		0.801031
3.45754	0.735017	0.903365			2.609	3.16041	2.78913			3.08173	1.43336	0.894636			5.85874		1.09576
3.98823	0.663302	1.36131			5.58345	3.23395	2.02787			5.37737					2.47176
6.11328	0.737684	0.653774			3.47964		1.57986			5.02588					3.04694
6.5073	0.485017	0.950569			3.3498					3.69659					3.32489
7.02902	0.68825	0.696169			3.26819										3.39645
5.41707	0.668596	0.622747			3.75272
	0.643875	0.667457			3.49269
	0.944453	0.689545			4.62699
	0.714597	0.724235
	0.443873	0.975423
	1.31547	0.571952
	0.771585	0.862699
	0.873003	0.799665
	0.680042	0.66662
	0.67871	1.10191
	0.916411	0.792205
	0.479278	0.670268
	0.624786	0.724475
	0.654971	0.801089
	0.545001
	0.667539
	0.550737
	0.615297
	1.18162

## Sheet: Figure 3A
MCF7	0μM	0.1μM	0.3μM	1μM	3μM	10μM
	2.96363	3.55636	24.6871	28.8855	20.7915	8.74601
	2.96363	8.53526	14.0377	30.5847	23.8342	6.01288
	2.96363	5.33454	21.2986	29.4519	24.8484	6.01288
A375	0μM	0.1μM	0.3μM	1μM	3μM	10μM
	7.90302	18.7631	66.01	149.012	109.654	64.2121
	9.54948	42.6434	72.7802	154.53	96.812	69.349
	8.8909	23.8803	69.3951	140.733	91.8726	64.2121
HCT116	0μM	0.1μM	0.3μM	1μM	3μM	10μM
	9.22019	12.9148	33.5878	36.9993	37.2496	35.287
	9.54948	13.2639	58.4428	38.3955	45.2316	36.7886
	9.87878	12.5658	35.6031	35.6031	41.2406	38.2901

## Sheet: Figure 3B
MCF7		0μM			0.3μM			1μM
	Day 1	9.12229	1.01359	1.68931	7.70327	8.78443	2.43261	7.43298	6.75725	2.7029
	Day 3	4.39221	1.35145	2.36504	27.8939	24.3599	29.1913	23.9207	21.7584	21.7921
	Day 5	2.7029	4.39221	6.75725	46.3818	52.3011	51.693	62.2039	54.7337	55.95
	Day 7	9.46015	7.09511	7.77084	42.5707	49.6861	63.9236	36.4892	35.4756	41.5571
A375		0μM			0.3μM			1μM
	Day 1	2.36504	4.05435	2.36504	8.1087	4.05435	6.75725	11.1495	8.51414	6.08153
	Day 3	8.44656	8.78443	9.79801	59.4638	63.6263	72.9783	101.115	92.473	102.007
	Day 5	15.5417	19.2582	28.0426	217.415	226.3	183.459	143.828	145.889	150.484
	Day 7	17.9067	15.2038	17.9067	187.514	205.677	206.88	61.6261	74.9785	104.575
HCT116		0μM			0.3μM			1μM
	Day 1	17.231	17.231	18.9203	41.895	63.41	52.2673	41.1855	43.3342	41.8409
	Day 3	32.4348	30.7455	31.4212	243.417	178.222	160.687	249.829	244.558	244.558
	Day 5	44.26	38.8542	44.9357	249.964	275.392	312.185	269.567	275.25	261.11
	Day 7	50.6794	56.0852	55.0716	418.071	361.648	374.217	392.461	382.731	428.139

## Sheet: Figure 3C
MCF7	0μM	0.1μM	0.3μM	1μM	3μM	10μM
	8.47447	10.6168	11.0871	21.5726	16.4439	5.34569
	8.22023	10.9829	15.9456	23.176	17.4879	5.06434
	10.0846	7.77956	16.3193	7.57956	17.3574	6.61178
A375	0μM	0.1μM	0.3μM	1μM	3μM	10μM
	1.86438	25.0217	18.2947	26.9861	18.8133	5.61857
	4.57621	18.437	38.3317	51.8417	22.6268	4.62706
	5.25417	8.12108	39.8563	49.7112	28.7284	3.96605
HCT116	0μM	0.1μM	0.3μM	1μM	3μM	10μM
	6.69483	28.3861	16.2506	27.3081	11.6405	0.772871
	6.69483	9.70157	17.8066	15.81	12.8388	1.93218
	7.71177	12.9354	22.1285	19.7625	15.749	3.47792

## Sheet: Figure 3D
MCF7		0μM			0.3μM			1μM
	Day 1	6.75233	8.10279	7.29251	12.5215	14.7795	13.3426	13.7531	14.7795	15.3953
	Day 3	3.24112	2.97102	2.83598	14.2852	13.24	18.8147	14.2852	14.2852	15.6789
	Day 5	4.99672	4.72663	4.59158	27.8871	20.7972	23.6331	15.1252	15.5979	15.1252
	Day 7	7.96774	8.50793	8.77802	17.9949	17.556	24.5785	12.7281	14.0448	13.6059
A375		0μM			0.3μM			1μM
	Day 1	23.0929	23.4981	21.6074	38.8934	36.4626	39.4336	65.6326	57.935	57.935
	Day 3	21.8775	21.3374	22.2827	47.8065	48.8868	47.8065	44.2493	38.6746	41.462
	Day 5	37.4079	38.0831	50.6424	122.352	128.024	128.429	51.4527	57.1247	47.8065
	Day 7	35.6523	34.4369	38.4883	70.7644	80.4877	81.5681	76.9765	53.3434	71.5747
HCT116		0μM			0.3μM			1μM
	Day 1	9.99344	8.77802	9.18316	21.9451	25.3212	24.3084	19.8356	19.8356	24.8918
	Day 3	10.6687	9.18316	11.7491	50.9801	45.5782	49.9672	63.2018	63.6069	59.1504
	Day 5	8.37288	7.8327	12.6944	96.2612	87.3481	82.8915	83.8639	96.8284	74.9508
	Day 7	11.614	12.5593	12.5593	103.986	107.362	97.9087	83.1886	89.1307	82.6485

## Sheet: Figure 3E
CCL5		V	OSU13
	replicate1	1.62035	27.0545
	replicate2	0.61715	21.6133
CXCL10		V	OSU13
	replicate1	1.52253	78.2156
	replicate2	0.656801	75.7811

## Sheet: Figure 3F
Inreferon transcription	0μM	0.1μM	0.3μM	1μM	3μM	10μM	30μM
	0.949021	1.02889	5.47202	13.2243	7.07107	12.762	21.3044
	0.920393	0.833025	5.58277	14.1303	4.26522	12.2979	65.8211
	0.886039	1.14012	4.20344	16.6393	5.29725	15.0402	45.4706
	0.855129	1.39505	3.6644	8.82789	13.7275	9.83156	16.5668
	1.04591	1.2601	4.08807	9.15125	9.62291	8.08878	20.8421
	1.04364	1.24998	3.58852	10.0351	11.4472	8.80862	25.4737
	0.934553	1.31481	3.51571	8.80622	5.69184	7.7037	50.5582
	1.25335	0.810933	4.20415	8.65585	8.02411	8.45528	36.5673
	1.11195	0.889664	3.66268	9.63327	7.83901	7.93495	36.5673
NFkB transcription	0μM	0.1μM	0.3μM	1μM	3μM	10μM	30μM
	1.0592	1.18339	5.00924	11.6634	4.91594	10.0562	12.6564
	1.16408	1.21292	4.92727	11.7107	4.74089	9.99897	13.5193
	1.11358	1.14074	4.65404	12.4199	4.78465	9.99897	14.3822
	0.855742	1.4222	2.70851	7.74202	8.69122	7.33432	10.9579
	0.911217	1.4222	2.70851	7.391	8.60871	7.33432	11.4413
	0.86807	1.34895	2.59697	7.59576	8.56746	6.82023	11.4413
	0.99309	1.55832	3.16635	7.23504	6.19542	6.4197	19.5598
	1.03147	1.52413	3.12437	6.80145	6.09495	5.94901	21.2857
	1.00356	1.42157	3.22933	7.20953	6.09495	5.94901	21.2857

[truncated: 26 more sheets: Figure 3H, Figure 3J, Figure 3K, Figure 4C, Figure 5A, Figure 5B, Figure 5C, Figure 5F, Figure 5G, Figure 5H, Figure 5I, Figure 6A, Figure 6D, Figure 6E, Figure 7A, Figure 7B, Figure 7C, Figure 7K, Figure S1A, Figure S1B …]
